# Supplementary material for: Influence of Lipopolysaccharide-Interacting Peptides Fusion with Endolysin LysECD7 and Fatty Acid Derivatization on the Efficacy against Acinetobacter baumannii Infection In Vitro and In Vivo
Source: Viruses. 2024 May 11;16(5):760. doi: 10.3390/v16050760 (PMC11125741; doi:10.3390/v16050760)
Supplement: Supplementary file 1 [file viruses-16-00760-s001.zip]

Archive with 1 entries (1 files):
- viruses-2945646-supplementary.pdf
